# Supplementary material for: Construction of a ZnO Heterogeneous Structure Using Co3O4 as a Co-Catalyst to Enhance Photoelectrochemical Performance
Source: Materials (Basel). 2023 Dec 27;17(1):146. doi: 10.3390/ma17010146 (PMC10779734; doi:10.3390/ma17010146)
Supplement: Supplementary file 1 [file materials-17-00146-s001.zip]

Archive with 1 entries (1 files):
- materials-2724252-supplementary.pdf
